# Supplementary material for: Long-Term, Sex-Specific Effects of GCRsim and Gamma Irradiation on the Brains, Hearts, and Kidneys of Mice with Alzheimer’s Disease Mutations
Source: Int J Mol Sci. 2024 Aug 16;25(16):8948. doi: 10.3390/ijms25168948 (PMC11355020; doi:10.3390/ijms25168948)
Supplement: Supplementary file 1 [file ijms-25-08948-s001.zip]

Archive with 1 entries (1 files):
- ijms-3121576-supplementary.pdf
